# Supplementary material for: Variations of Secondary Metabolites among Natural Populations of Sub-Antarctic Ranunculus Species Suggest Functional Redundancy and Versatility
Source: Plants (Basel). 2019 Jul 19;8(7):234. doi: 10.3390/plants8070234 (PMC6681328; doi:10.3390/plants8070234)
Supplement: Supplementary file 1 [file plants-08-00234-s001.zip]

Archive with 5 entries (4 files):
- plants-523601--/
- plants-523601--/Labarrere_et_al.Supplementary Figures S1 to S4.docx
- plants-523601--/Labarrere_et_al.Supplementary Table S3_Amines-f.xlsx
- plants-523601--/Labarrere_et_al.Supplementary Table S4_Quercetins-f.xlsx
- plants-523601--/Labarrere_et_al.Supplementary Tables S1 and S2.docx
