# Supplementary material for: Variations of Secondary Metabolites among Natural Populations of Sub-Antarctic Ranunculus Species Suggest Functional Redundancy and Versatility
Source: Plants (Basel). 2019 Jul 19;8(7):234. doi: 10.3390/plants8070234 (PMC6681328; doi:10.3390/plants8070234)
Supplement: Supplementary file 1 [file plants-08-00234-s001.zip › plants-523601--/Labarrere_et_al.Supplementary Table S3_Amines-f.xlsx]

## Sheet: Feuil1
Species	Region	Site	Station	Collection date(Y)	Collection date(M)	Collection date(D)	Individual No.	Numbers of pooled indiv.	3M4OHPhe (µmol.g-1 Dry Weight)	Agm (µmol.g-1 Dry Weight)	Cad (µmol.g-1 Dry Weight)	D (µmol.g-1 Dry Weight)	DAP (µmol.g-1 Dry Weight)	Dop (µmol.g-1 Dry Weight)	N1AcSpm (µmol.g-1 Dry Weight)	N8AcSpd (µmol.g-1 Dry Weight)	Oct (µmol.g-1 Dry Weight)	Phe (µmol.g-1 Dry Weight)	Put (µmol.g-1 Dry Weight)	Ser (µmol.g-1 Dry Weight)	Spd (µmol.g-1 Dry Weight)	Spm (µmol.g-1 Dry Weight)	Try (µmol.g-1 Dry Weight)	Tyr (µmol.g-1 Dry Weight)	Total amine content in sample (µmol.g-1 Dry Weight)
Rb	Aus	11	Rb1	2012	3	13	RbAus11h1		0.004556	0.644672	0.092161	0.155708	0.124153	0.481076	0.009262	0.016984	0.132987	0.023123	0.132987	0.097033	0.345808	0.069664	0.059715	0.036606	2.4265
Rb	Aus	11	Rb1	2012	3	13	RbAus11h2		0.005154	0.748198	0.099488	0.161369	0.17543	0.41255	0.007956	0.010283	0.065271	0.020617	0.065271	0.101327	0.330246	0.053685	0.0869	0.043427	2.38717
Rb	Aus	11	Rb1	2012	3	13	RbAus11h3		0.006408	0.6775	0.109624	0.162603	0.139858	0.517145	0.00769	0.00975	0.084836	0.017774	0.084836	0.092355	0.410182	0.073837	0.079702	0.055746	2.52985
Rb	Aus	11	Rb1	2012	3	13	RbAus11h4		0.003808	0.935144	0.123697	0.212946	0.168159	0.622903	0.00776	0.008045	0.089812	0.013123	0.089812	0.094718	0.46504	0.099779	0.056041	0.045985	3.03677
Rb	Aus	11	Rb1	2012	3	13	RbAus11h5		0.002966	0.642089	0.117357	0.185249	0.154392	0.635768	0.005596	0.018009	0.13962	0.014396	0.13962	0.067286	0.57342	0.10105	0.078258	0.044545	2.91962
Rb	Aus	11	Rb2	2012	3	13	RbAus11s1		0.005335	0.315949	0.203452	0.230327	0.126611	0.305644	0	0	0.06062	0	0.06062	0.151944	0.035122	0.023422	0.135433	0.069878	1.72436
Rb	Aus	11	Rb2	2012	3	13	RbAus11s2		0	0.489578	0.19247	0.211471	0.12796	0.161944	0	0	0.039255	0	0.039255	0.150595	0.007056	0.01544	0.102963	0.069367	1.60735
Rb	Aus	11	Rb2	2012	3	13	RbAus11s3		0	0.228155	0.182102	0.189449	0.131207	0.167534	0	0	0.02659	0	0.02659	0.123544	0.038083	0.020044	0.093235	0.056473	1.28301
Rb	Aus	11	Rb2	2012	3	13	RbAus11s4		0	0.283933	0.126046	0.165011	0.137897	0.096766	0	0	0.023646	0	0.023646	0.114918	0.047614	0.023872	0.082661	0.046392	1.1724
Rb	Aus	11	Rb2	2012	3	13	RbAus11s5		0	0.35974	0.152737	0.178435	0.151311	0.300024	0	0	0.033809	0	0.033809	0.145882	0.043636	0.024375	0.078101	0.051125	1.55298
Rb	Aus	13	Rb3	2012	3	13	RbAus13h1		0.022473	0.415925	0.080798	0.169196	0.116919	0.454019	0	0.009794	0.128374	0	0.993568	0.210733	0.279789	0.039945	0.043877	0.026481	2.99189
Rb	Aus	13	Rb3	2012	3	13	RbAus13h2		0.014179	0.388583	0.070165	0.140658	0.133294	0.3987	0	0.0064	0.10675	0	1.15593	0.208071	0.155441	0.057845	0.042905	0.022405	2.90133
Rb	Aus	13	Rb3	2012	3	13	RbAus13h3		0.017315	0.363687	0.077878	0.235191	0.130767	0.892098	0	0.009004	0.117545	0.031561	1.24169	0.314926	0.328693	0.070823	0.027822	0.037998	3.897
Rb	Aus	13	Rb3	2012	3	13	RbAus13h4		0.017894	0.358942	0.073613	0.244149	0.139195	0.788508	0	0.00422	0.186593	0	0.978027	0.368951	0.206382	0.059207	0.034462	0.034599	3.49474
Rb	Aus	13	Rb3	2012	3	13	RbAus13h5		0.019436	0.501454	0.087655	0.31994	0.131787	1.20652	0	0	0.114079	0	1.11568	0.31874	0.383998	0.099388	0.044483	0.035994	4.37916
Rb	Aus	13	Rb4	2012	3	13	RbAus13s1		0	0.132268	0.059918	0.077726	0.060814	0.068444	0.002271	0.006102	0.032091	0	0.206996	0.072419	0.01785	0.011756	0.065213	0.03163	0.845498
Rb	Aus	13	Rb4	2012	3	13	RbAus13s2		0	0.683471	0.147906	0.288546	0.110915	0.785538	0.013924	0	0.14928	0	1.09199	0.278393	0.234772	0.065249	0.096732	0.041299	3.98801
Rb	Aus	13	Rb4	2012	3	13	RbAus13s3		0	0.762043	0.131922	0.317606	0.155703	0.801594	0.007675	0.001784	0.171934	0	1.00645	0.38093	0.175458	0.063282	0.193784	0.060013	4.23018
Rb	Aus	13	Rb4	2012	3	13	RbAus13s4		0	0.524238	0.110344	0.302361	0.145203	1.26833	0.008928	0.0106	0.143827	0.02137	0.862403	0.377805	0.277434	0.070218	0.059654	0.037929	4.22064
Rb	Aus	13	Rb4	2012	3	13	RbAus13s5		0	0.549485	0.118379	0.335764	0.154248	0.95131	0.008595	0.024451	0.169404	0.024815	0.878228	0.40611	0.205792	0.063475	0.068198	0.042735	4.00099
Rb	Aus	15	Rb5	2012	3	19	RbAus15h1		0	0.967029	0.117078	0.259259	0.13799	0.526006	0.003055	0	0.102329	0	1.84911	0.464347	0.021956	0.033281	0.100001	0.054892	4.63633
Rb	Aus	15	Rb5	2012	3	19	RbAus15h2		0	0.845995	0.144	0.349757	0.146887	0.519956	0.002809	0	0.091753	0	1.90359	0.663689	0.03349	0.028125	0.1713	0.084632	4.98598
Rb	Aus	15	Rb5	2012	3	19	RbAus15h3		0	1.18306	0.118163	0.27368	0.151331	0.509919	0	0	0.103036	0	2.31679	0.576612	0.02288	0.026763	0.149831	0.060227	5.49229
Rb	Aus	15	Rb5	2012	3	19	RbAus15h4		0	1.25978	0.135854	0.297341	0.142085	0.526535	0.004013	0.006494	0.18747	0	2.05514	0.444365	0.032304	0.032107	0.165917	0.067489	5.3569
Rb	Aus	15	Rb5	2012	3	19	RbAus15h5		0	0.968088	0.095096	0.341817	0.145003	1.32844	0.001958	0.016072	0.111997	0	2.16422	0.44079	0.0717	0.043675	0.078383	0.058497	5.86573
Rb	Aus	15	Rb6	2012	3	19	RbAus15s1		0	0.354045	0.074362	0.207715	0.129255	0.367549	0.001122	0.008467	0.101879	0	0.947707	0.212455	0.055367	0.031706	0.084715	0.032561	2.6089
Rb	Aus	15	Rb6	2012	3	19	RbAus15s2		0	0.374373	0.107722	0.281355	0.160665	0.916308	0.003534	0.026336	0.119295	0	0.939383	0.373742	0.068207	0.052535	0.069043	0.049725	3.54222
Rb	Aus	15	Rb6	2012	3	19	RbAus15s3		0	0.420523	0.102759	0.265657	0.157871	0.656871	0.001543	0.008009	0.108894	0	1.24682	0.311316	0.032906	0.039199	0.102516	0.055632	3.51052
Rb	Aus	15	Rb6	2012	3	19	RbAus15s4		0.007518	0.472111	0.207012	0.243575	0.132831	0.886423	0	0.017571	0.081813	0.013178	0.943688	0.271562	0.039378	0.026542	0.067414	0.062051	3.47267
Rb	Aus	15	Rb6	2012	3	19	RbAus15s5		0.007112	0.505134	0.161822	0.314741	0.137625	0.628465	0.00166	0.005941	0.07551	0	0.774445	0.380762	0.024089	0.024418	0.050587	0.072021	3.16433
Rb	IB	1	Rb7	2011	12	16	RbIB1h1		0.00469	0.261903	0.115766	0.291097	0.147623	0	0.004462	0.026773	0.227866	0.016941	0.49065	0.223343	0.055262	0.040388	0.045539	0.07013	2.02243
Rb	IB	1	Rb7	2011	12	16	RbIB1h2		0.002661	0.425928	0.205117	0.337421	0.209822	1.00594	0.002844	0.01818	0.120553	0.039048	0.472124	0.235288	0.041332	0.042711	0.096321	0.06399	3.31928
Rb	IB	1	Rb7	2011	12	16	RbIB1h3		0.006556	0.380012	0.216886	0.317953	0.1775	0.909061	0.00568	0.009155	0.08098	0.040423	0.583635	0.260773	0.023639	0.032004	0.099932	0.09247	3.23666
Rb	IB	1	Rb7	2011	12	16	RbIB1h4		0.003673	0.232622	0.244972	0.477061	0.188876	0.776248	0.00745	0.005106	0.124397	0.019017	0.626647	0.405642	0.028635	0.043423	0.114139	0.100372	3.39828
Rb	IB	1	Rb7	2011	12	16	RbIB1h5		0.001847	0.207447	0.132849	0.272385	0.109747	0.867616	0.0028	0.006459	0.052513	0.026307	0.266484	0.252031	0.03995	0.027603	0.046607	0.058168	2.37081
Rb	IB	1	Rb8	2011	12	16	RbIB1s1		0	0.314442	0.140916	0.406601	0.099954	0.512768	0.003392	0	0.129437	0.007506	0.384473	0.302141	0.025154	0.040274	0.036536	0.063998	2.46759
Rb	IB	1	Rb8	2011	12	16	RbIB1s2		0.005135	0.496733	0.086216	0.306277	0.128518	0.842191	0.005568	0.006078	0.094373	0	0.604238	0.50106	0.054377	0.051306	0.032712	0.07022	3.285
Rb	IB	1	Rb8	2011	12	16	RbIB1s3		0.005035	0.369269	0.104131	0.330327	0.157511	0.884351	0.001145	0.008175	0.122723	0	0.436276	0.400055	0.0347	0.04217	0.109586	0.10394	3.10939
Rb	IB	1	Rb8	2011	12	16	RbIB1s4		0	0.435742	0.168044	0.552251	0.12683	0.770966	0.009763	0	0.143903	0	0.547019	0.588203	0.049252	0.056986	0.032427	0.091315	3.5727
Rb	IB	1	Rb8	2011	12	16	RbIB1s5		0	0.576472	0.132826	0.418162	0.18832	1.1508	0	0.005899	0.098624	0	0.44128	0.437401	0.043961	0.055026	0.214915	0.110425	3.87411
Rb	IB	2	Rb9	2011	12	17	RbIB2h1		0	0.281617	0.080542	0.283393	0.121739	0.512095	0.000643	0	0.107571	0	0.209353	0.225343	0.071443	0.036896	0.022527	0.068845	2.02201
Rb	IB	2	Rb9	2011	12	17	RbIB2h2		0.00211	0.266566	0.084269	0.214546	0.111871	0.110228	0.001305	0	0.083032	0	0.349687	0.30704	0.021974	0.016551	0.028464	0.05535	1.65299
Rb	IB	2	Rb9	2011	12	17	RbIB2h3		0.004413	0.342112	0.088824	0.280844	0.133436	0.43671	0.001834	0	0.063591	0	0.390789	0.321551	0.014017	0.032289	0.043639	0.05193	2.20598
Rb	IB	2	Rb9	2011	12	17	RbIB2h4		0	0.226386	0.084238	0.298558	0.136793	0.172773	0	0	0.063175	0	0.300995	0.276999	0.018223	0.015034	0.071118	0.073213	1.73751
Rb	IB	2	Rb9	2011	12	17	RbIB2h5		0	0.349245	0.106373	0.206788	0.154244	0.463924	0	0	0.073943	0	0.39626	0.347739	0.030817	0.031195	0.159637	0.087631	2.4078
Rb	IB	2	Rb10	2011	12	17	RbIB2s1		0	0.276015	0.094666	0.237355	0.177417	0.515527	0	0.008228	0.123479	0.019637	0.50761	0.215738	0.037662	0.02919	0.125273	0.045054	2.41285
Rb	IB	2	Rb10	2011	12	17	RbIB2s2		0	0.223259	0.083647	0.283585	0.176093	0.617395	0.001111	0.007843	0.206213	0.008534	0.280761	0.127257	0.023141	0.039599	0.09393	0.053569	2.22594
Rb	IB	2	Rb10	2011	12	17	RbIB2s3		0.00664	0.366732	0.090768	0.212428	0.171772	0.884098	0.00309	0.007626	0.245442	0.014538	0.27366	0.268305	0.036325	0.051407	0.162771	0.04631	2.84191
Rb	IB	2	Rb10	2011	12	17	RbIB2s4		0.007953	0.572263	0.079181	0.217468	0.181034	1.36601	0.00538	0.012822	0.087637	0.036237	0.721415	0.118007	0.078665	0.071195	0.032392	0.041854	3.62952
Rb	IB	2	Rb10	2011	12	17	RbIB2s5		0.003133	0.300607	0.069132	0.209691	0.155126	0.513251	0.002971	0.012544	0.136104	0.012673	0.324442	0.186759	0.019891	0.04253	0.048904	0.027486	2.06524
Rb	IB	5	Rb11	2012	3	6	RbIB5h1		0.019336	0.693297	0.147287	0.491676	0.162218	0.655735	0	0.013126	0.236447	0.051064	0.776605	0.438448	0.395637	0.108283	0.047327	0.067675	4.30416
Rb	IB	5	Rb11	2012	3	6	RbIB5h2		0.020669	1.02013	0.093531	0.253113	0.16631	0.39457	0	0.010435	0.185985	0.019641	0.812252	0.314555	0.375733	0.097932	0.075345	0.050875	3.89108
Rb	IB	5	Rb11	2012	3	6	RbIB5h3		0.03167	0.756021	0.074561	0.308934	0.138905	0.567475	0	0.009935	0.164299	0.048733	0.778	0.310174	0.598082	0.123312	0.02734	0.043594	3.98103
Rb	IB	5	Rb11	2012	3	6	RbIB5h4		0.016986	0.640441	0.081989	0.275861	0.14835	0.473659	0	0.013538	0.182357	0.037573	0.627214	0.226297	0.300716	0.081118	0.032871	0.044091	3.18306
Rb	IB	5	Rb11	2012	3	6	RbIB5h5		0.023432	0.99228	0.093072	0.237299	0.155376	0.460576	0	0.019278	0.176308	0.03735	0.851975	0.39038	0.265386	0.077237	0.084292	0.062579	3.92682
Rb	IB	5	Rb12	2012	3	6	RbIB5s1	1,2,5	0	0.191466	0.109169	0.347687	0.014303	0.775108	0.008156	0	0.076167	0	0.75001	0.424569	0.075365	0.06155	0.227762	0.085595	3.14691
Rb	IB	5	Rb12	2012	3	6	RbIB5s3		0	0.117315	0.106443	0.215559	0.013519	0.256668	0	0	0.026113	0	0.607506	0.331196	0.075944	0.048935	0.039305	0.054366	1.89287
Rb	IB	5	Rb12	2012	3	6	RbIB5s4		0	0.164451	0.097379	0.301378	0.024913	0.601115	0.005873	0	0	0	0.588828	0.330757	0.210443	0.058324	0.110643	0.072056	2.56616
Rm	Aus	14	Rm1	2012	3	13	RmAus14h1		0.02291	0.732983	0.077411	0.196024	0.141593	0.741443	0.003145	0.017897	0.090104	0.015102	2.28264	0.24025	0.303927	0	0.034163	0.029547	4.92914
Rm	Aus	14	Rm1	2012	3	13	RmAus14h2		0.021962	0.67251	0.059148	0.147408	0.130988	0.450009	0.001469	0.013575	0.141344	0.0195	1.98855	0.233982	0.180471	0.047499	0	0.042672	4.15108
Rm	Aus	14	Rm1	2012	3	13	RmAus14h3		0.021161	0.938413	0.083498	0.177342	0.143367	0.500139	0.002835	0.013877	0.134565	0.017687	2.5297	0.244126	0.296623	0.056267	0.059597	0.023556	5.24275
Rm	Aus	14	Rm1	2012	3	13	RmAus14h4		0.013204	0.662066	0.063286	0.096488	0.137021	0.442923	0	0.009791	0.115592	0.014381	1.90497	0.214659	0.166936	0.044632	0.087385	0.017688	3.99103
Rm	Aus	14	Rm1	2012	3	13	RmAus14h5		0.020955	1.00855	0.071455	0.169333	0.133648	0.888838	0.004013	0.008339	0.088863	0.02388	2.01512	0.246332	0.238607	0.055251	0.048823	0.034988	5.057
Rm	Aus	14	Rm2	2012	3	13	RmAus14s1		0	0.632733	0.08812	0.242277	0.125559	0.437789	0.010695	0	0.072883	0	2.18447	0.405424	0.17537	0.039176	0.063899	0.070582	4.54898
Rm	Aus	14	Rm2	2012	3	13	RmAus14s2		0	0.674863	0.148065	0.348084	0.175829	0	0.006782	0	0.111286	0	2.96075	0.363838	0.219251	0.047734	0.043671	0.074765	5.17492
Rm	Aus	14	Rm2	2012	3	13	RmAus14s3		0	1.02709	0.114334	0.279986	0.120768	0.389442	0.014249	0	0.056239	0	3.15919	0.418987	0.276579	0.046934	0.220862	0.065002	6.18966
Rm	Aus	14	Rm2	2012	3	13	RmAus14s4		0	0.56359	0.142591	0.377724	0.187251	0	0.01679	0	0	0	2.94401	0.600624	0.156641	0.070858	0.079357	0.073018	5.21245
Rm	Aus	14	Rm2	2012	3	13	RmAus14s5		0	1.34038	0.131822	0.49451	0.125588	1.01621	0.006287	0.008892	0.130343	0.007552	2.82484	0.546888	0.184704	0.055606	0.151661	0.066057	7.09133
Rm	Aus	16	Rm3	2012	3	20	RmAus16h1		0	0.50883	0.100103	0.181186	0.201554	0.704451	0.005563	0.012051	0.151314	0.028398	2.75241	0.448676	0.063394	0.030107	0.044971	0.069152	5.30216
Rm	Aus	16	Rm3	2012	3	20	RmAus16h2		0.003214	0.508043	0.066793	0.08636	0.154338	0.451226	0.002798	0.010929	0.085977	0.011496	2.11834	0.279701	0.029776	0.019639	0.041059	0.038862	3.90855
Rm	Aus	16	Rm3	2012	3	20	RmAus16h3		0.002517	0.432862	0.053754	0.054748	0.129551	0.349237	0.0039	0.008382	0.06769	0	2.06898	0.199534	0.025211	0.016732	0.010884	0.036012	3.46
Rm	Aus	16	Rm3	2012	3	20	RmAus16h4		0.003305	0.48782	0.083366	0.138909	0.164661	0.305524	0.003945	0.01947	0.089581	0	1.9655	0.307123	0.019797	0.015635	0.04709	0.049715	3.70144
Rm	Aus	16	Rm3	2012	3	20	RmAus16h5		0	0.616034	0.086129	0.097221	0.139895	0.320199	0.004193	0	0.098312	0	2.66111	0.276962	0.0486	0.016168	0.120946	0.046614	4.53238
Rm	Aus	16	Rm4	2012	3	20	RmAus16s1	1,5	0	0.419729	0.064826	0.088492	0	0.093388	0	0	0.013871	0	1.54654	0.296979	0.052696	0.0173	0.156556	0.049549	2.79992
Rm	Aus	16	Rm4	2012	3	20	RmAus16s2		0	0.745465	0.091261	0.195953	0	0.222555	0.001887	0	0	0	2.38593	0.407043	0.053265	0.026566	0.197873	0.068269	4.39607
Rm	Aus	16	Rm4	2012	3	20	RmAus16s3		0	0.539186	0.07493	0.148566	0	0	0.008774	0	0	0	2.23528	0.481519	0.066298	0.027046	0.075542	0.081069	3.73821
Rm	Aus	16	Rm4	2012	3	20	RmAus16s4		0	0.487255	0.086404	0.155828	0	0	0.010197	0	0.043333	0	2.12451	0.483578	0.057453	0.055506	0.195996	0.076136	3.77619
Rm	Aus	17	Rm5	2012	3	20	RmAus17h1		0	0.766744	0.103026	0.342469	0	0	0.013762	0	0	0	2.32249	0.565684	0.031838	0.063154	0.157375	0.128168	4.49471
Rm	Aus	17	Rm5	2012	3	20	RmAus17h2		0	0.561022	0.116186	0.28667	0	0	0.015786	0	0	0	1.96908	0.553213	0.041661	0.050834	0.033887	0.104549	3.73289
Rm	Aus	17	Rm5	2012	3	20	RmAus17h3	3,4	0	0.455119	0.083908	0.242034	0	0	0.013526	0	0	0	1.83489	0.520841	0.05594	0.050677	0	0.107889	3.36483
Rm	Aus	17	Rm5	2012	3	20	RmAus17h5		0	0.413338	0.067606	0.208299	0	0	0.007962	0	0.053318	0	1.65193	0.359421	0.022278	0.037177	0.043128	0.068245	2.9327
Rm	Aus	17	Rm6	2012	3	20	RmAus17s1		0	0.275937	0.162853	0.516409	0.147841	0	0.004104	0.008009	0.089761	0.01311	1.84925	0.97794	0.030712	0.033304	0.100132	0.106477	4.31584
Rm	Aus	17	Rm6	2012	3	20	RmAus17s2		0	0.282583	0.128925	0.353364	0.154688	0	0.005865	0.017771	0.028221	0.014705	1.77964	0.688637	0.036464	0.029663	0.078089	0.088496	3.68711
Rm	Aus	17	Rm6	2012	3	20	RmAus17s3		0	0.287535	0.081719	0.195153	0.139752	0	0.004362	0.010297	0.029162	0.009601	1.95964	0.509721	0.021789	0.0169	0.101463	0.089858	3.45695
Rm	Aus	17	Rm6	2012	3	20	RmAus17s4		0	0.307734	0.095612	0.214497	0.159429	0	0.004994	0.008612	0.035113	0.006366	1.96909	0.489465	0.026789	0.022212	0.05073	0.083653	3.47429
Rm	Aus	17	Rm6	2012	3	20	RmAus17s5		0	0.292114	0.115351	0.265558	0.169652	0	0.003705	0.016087	0.050263	0.021541	2.18382	0.525176	0.046817	0.027456	0.06244	0.068376	3.84836
Rm	IB	2	Rm7	2011	12	17	RmIB2s1		0	0.201438	0.072161	0.388233	0.121732	0	0	0	0.057777	0	1.07929	0.300689	0.069079	0.021244	0.10949	0.088028	2.50916
Rm	IB	2	Rm7	2011	12	17	RmIB2s2		0	0.16468	0.119571	0.076708	0.144038	0	0	0.021711	0.121541	0.038259	0.672188	0.434053	0.045428	0.041843	0.074966	0.097234	2.05222
Rm	IB	2	Rm7	2011	12	17	RmIB2s3		0	0.145263	0.061519	0.084359	0.120136	0	0.001612	0	0.038873	0	0.481877	0.124883	0.075664	0.012078	0.014604	0.044431	1.2053
Rm	IB	2	Rm7	2011	12	17	RmIB2s4		0	0.193701	0.065412	0.099102	0.150469	0.370074	0	0.009172	0.006467	0.013521	0.723775	0.205573	0.038234	0.02508	0.073934	0.101023	2.07554
Rm	IB	2	Rm7	2011	12	17	RmIB2s5		0	0.153263	0.067722	0.153157	0.14316	0.483496	0	0	0	0	0.635966	0.159085	0.060211	0.017747	0.174055	0.04802	2.09588
Rm	IB	2	Rm8	2011	12	17	RmIB2h1		0.00685	0.332859	0.095196	0.120776	0.168746	0.130352	0.006408	0.006665	0.009922	0.008397	0.91203	0.271385	0.020611	0.013427	0.207598	0.09902	2.41024
Rm	IB	2	Rm8	2011	12	17	RmIB2h2		0.005265	0.442094	0.083831	0.176709	0.193074	0.240951	0.005762	0.005118	0.022197	0.010806	0.789288	0.332221	0.029998	0.015939	0.212249	0.114597	2.6801
Rm	IB	2	Rm8	2011	12	17	RmIB2h3		0.010008	0.440014	0.088856	0.238966	0.173216	0.27353	0.006303	0.001871	0.03377	0.004352	1.06268	0.41942	0.038622	0.020421	0.052282	0.095619	2.95993
Rm	IB	2	Rm8	2011	12	17	RmIB2h4		0	0.193562	0.090808	0.16552	0.172563	0.852086	0.015599	0.002782	0.064086	0.005144	0.938954	0.320526	0.024499	0.038811	0.20725	0.075867	3.16806
Rm	IB	2	Rm8	2011	12	17	RmIB2h5		0.004671	0.301695	0.090841	0.508147	0.179744	0.365259	0.007513	0.002308	0.080809	0.00766	0.982336	0.421945	0.019144	0.021851	0	0.079058	3.07298
Rm	IB	3	Rm9	2012	3	6	RmIB3s1		0	0.229306	0.132389	0.508147	0.150858	0	0.006702	0.013519	0.058499	0.020337	0.966319	0.441418	0.4564	0.058161	0.087143	0.078472	3.20767
Rm	IB	3	Rm9	2012	3	6	RmIB3s2		0	0.252723	0.13697	0.434361	0.133998	0	0.011539	0.009658	0.121561	0.017993	1.33964	0.624498	0.437321	0.068781	0.108603	0.085124	3.78277
Rm	IB	3	Rm9	2012	3	6	RmIB3s3		0	0.199268	0.084222	0.276312	0.121127	0	0.008454	0.014087	0.068285	0	0.688094	0.363	0.29264	0.032986	0.058234	0.054662	2.26137
Rm	IB	3	Rm9	2012	3	6	RmIB3s4		0	0.26056	0.132036	0.382931	0.13527	0	0.011414	0.00675	0.075387	0	1.04861	0.598365	0.486868	0.060538	0.101115	0.084771	3.38462
Rm	IB	3	Rm9	2012	3	6	RmIB3s5		0	0.256157	0.142016	0.444604	0.145145	0	0.00723	0.004042	0.0841	0	0.985401	0.59958	0.539513	0.06622	0.107294	0.069109	3.45041
Rm	IB	4	Rm10	2012	3	6	RmIB4h1	1,5	0.013671	0.331467	0.104941	0.452146	0.034435	0.954255	0	0	0.21501	0	2.28677	0.639854	0.135495	0.053879	0.103529	0.160472	5.48592
Rm	IB	4	Rm10	2012	3	6	RmIB4h2	2,3,4	0.006986	0.294156	0.102964	0.35648	0.029065	0.739334	0	0.015555	0.268943	0.025669	2.1989	0.503109	0.17653	0.082221	0.063326	0.088946	4.95218
Rm	IB	4	Rm11	2012	3	6	RmIB4s1	1,2,3,4,5	0	0.277505	0.127711	0.694117	0.032721	1.12951	0	0	0.130359	0.032689	1.22469	0.848822	0.110996	0.065183	0.032508	0.107714	4.81453
Rps	Aus	12	Rps1	2012	3	13	RpsAus12h1		0	0.698826	0.094769	0.242928	0.176519	0.557623	0	0	0.082198	0	0.082198	0.336203	0.046744	0.032094	0.046626	0.061228	2.45796
Rps	Aus	12	Rps1	2012	3	13	RpsAus12h2		0.007877	0.913615	0.167414	0.596341	0.196758	0.883206	0.00399	0.009094	0.187997	0.014697	0.187997	0.431712	0.078316	0.049135	0.051003	0.092851	3.872
Rps	Aus	12	Rps1	2012	3	13	RpsAus12h3		0.009065	0.942823	0.129514	0.302787	0.166668	0.891366	0.002664	0.007756	0.145764	0.038267	0.145764	0.300909	0.043737	0.039788	0.05252	0.060781	3.28017
Rps	Aus	12	Rps1	2012	3	13	RpsAus12h4		0	0.898796	0.119317	0	0.181649	0.728765	0.00249	0.01205	0.153306	0.027498	0.153306	0.370576	0.062651	0.044854	0.035247	0.055639	2.84614
Rps	Aus	12	Rps1	2012	3	13	RpsAus12h5		0.011236	1.17632	0.102795	0.330908	0.161145	0.646294	0	0.021716	0.143364	0.005198	0.143364	0.353808	0.038544	0.038631	0.034106	0.058458	3.26589
Rps	Aus	12	Rps2	2012	3	13	RpsAus12s1		0.036107	0.719447	0.154632	0.417895	0.190758	0.915883	0	0.016737	0.127418	0.083762	0.127418	0.750899	0.214059	0.054694	0.020335	0.058257	3.8883
Rps	Aus	12	Rps2	2012	3	13	RpsAus12s2		0.042292	0.971237	0.188659	0.671558	0.244358	1.87163	0	0.017395	0.363959	0.081693	0.363959	1.11791	0.232832	0.072077	0.03466	0.102324	6.37655
Rps	Aus	12	Rps2	2012	3	13	RpsAus12s3		0.042364	0.808387	0.116492	0.586632	0.181416	0	0	0.017909	0.305076	0.080072	0.305076	0.879411	0.2617	0.075124	0.035221	0.078926	3.77381
Rps	Aus	12	Rps2	2012	3	13	RpsAus12s4		0.026377	0.62775	0.083268	0.298182	0.138262	1.08759	0.001018	0.008972	0.194209	0.028898	0.194209	0.494446	0.14961	0.037401	0.021397	0.044722	3.43631
Rps	Aus	12	Rps2	2012	3	13	RpsAus12s5		0.018261	0.752729	0.088065	0.283558	0.146698	0.527339	0	0.012215	0.173768	0.032427	0.173768	0.493203	0.110735	0.039541	0.028299	0.045831	2.92644
Rps	Aus	15	Rp3	2012	3	19	RpsAus15h1		0.011497	0.806722	0.20485	0.714311	0.172583	1.03518	0	0.018947	0.226081	0.018124	1.55757	0.9026	0.288121	0.052834	0.062775	0.173656	6.24585
Rps	Aus	15	Rp3	2012	3	19	RpsAus15h2		0.010959	0.721227	0.099473	0.390032	0.139385	0.618706	0	0.006587	0.156549	0.014122	1.826	0.554495	0.230279	0.055824	0.067443	0.11558	5.00666
Rps	Aus	15	Rp3	2012	3	19	RpsAus15h3		0.011194	0.58847	0.084334	0.323993	0.156082	0.78138	0	0.027043	0.144065	0.013009	1.42991	0.436186	0.255465	0.051538	0.037871	0.058099	4.39864
Rps	Aus	15	Rp3	2012	3	19	RpsAus15h4		0.010286	0.731082	0.107915	0.461375	0.145	0.821639	0.00144	0.017551	0.192155	0.039939	1.69278	0.597367	0.22426	0.061038	0.027227	0.093293	5.22435
Rps	Aus	15	Rp3	2012	3	19	RpsAus15h5		0.014171	0.714582	0.110277	0.445053	0.15311	0.847365	0	0.009074	0.158219	0.017301	1.67675	0.713739	0.25727	0.054393	0.064193	0.084274	5.31977
Rps	Aus	15	Rp4	2012	3	19	RpsAus15s1		0	1.06374	0.145627	0.323964	0.167449	0.427314	0	0.010262	0.173171	0.012528	2.34312	0.469509	0.15439	0.048505	0.078234	0.073772	5.49159
Rps	Aus	15	Rp4	2012	3	19	RpsAus15s2		0	1.4401	0.116965	0.338454	0.196988	0.684329	0	0.008502	0.112113	0	2.19953	0.474452	0.216062	0.049881	0.190594	0.077571	6.10554
Rps	Aus	15	Rp4	2012	3	19	RpsAus15s3		0	0.950713	0.094706	0.177545	0.172452	0.420277	0	0.007255	0.084958	0	2.14532	0.274094	0.199887	0.035855	0.157457	0.051509	4.77202
Rps	Aus	15	Rp4	2012	3	19	RpsAus15s4		0	1.08362	0.116149	0.315004	0.157807	0.654779	0	0.001979	0.093529	0	2.3283	0.527187	0.17494	0.048837	0.085202	0.076192	5.66352
Rps	Aus	15	Rp4	2012	3	19	RpsAus15s5		0	1.09663	0.13055	0.371688	0.176816	0.777617	0	0.020114	0.164482	0	2.21839	0.422235	0.271305	0.065395	0.088445	0.069358	5.87303
Rps	Aus	19	Rp5	2012	3	20	RpsAus19h1		0.012478	0.455877	0.08691	0.494808	0.153508	0.268724	0	0.006398	0.214819	0	2.2389	0.474138	0.268531	0.074507	0.012843	0.061874	4.82431
Rps	Aus	19	Rp5	2012	3	20	RpsAus19h2		0.028144	0.463027	0.09249	0.467805	0.159752	0.468535	0.003903	0.011999	0.178237	0.034374	2.22701	0.817226	0.399385	0.089236	0.031113	0.098737	5.57097
Rps	Aus	19	Rp5	2012	3	20	RpsAus19h3		0.007928	0.475031	0.102952	0.521715	0.172394	0.25676	0.000963	0.019923	0.1847	0.016694	2.97525	0.674713	0.151854	0.06798	0.04105	0.071854	5.74176
Rps	Aus	19	Rp5	2012	3	20	RpsAus19h4		0.016389	0.546194	0.097794	0.54665	0.170725	0.27134	0.001784	0.014332	0.202931	0.027779	2.09772	0.748789	0.249649	0.075584	0.037113	0.090596	5.19537
Rps	Aus	19	Rp5	2012	3	20	RpsAus19h5		0.011393	0.428373	0.121191	0.660183	0.189244	0	0	0.016393	0.185389	0.042533	1.98748	0.898809	0.176643	0.074484	0.041688	0.081833	4.91564
Rps	Aus	19	Rp6	2012	3	20	RpsAus19s1		0	0.252658	0.097376	0.408301	0	0	0.013172	0.011952	0.035682	0.040476	1.85369	0.822705	0.10201	0.036176	0.05403	0.143792	3.87202
Rps	Aus	19	Rp6	2012	3	20	RpsAus19s2		0	0.434136	0.198534	0.715492	0.197003	0	0.006845	0.004333	0.130096	0.008461	2.66126	1.07957	0.114588	0.058829	0.175622	0.103043	5.88781
Rps	Aus	19	Rp6	2012	3	20	RpsAus19s3		0	0.25913	0.120761	0.338747	0.162291	0	0.002712	0	0.029688	0	1.9987	0.746249	0.073917	0.034038	0.173132	0.074328	4.0137
Rps	Aus	19	Rp6	2012	3	20	RpsAus19s4		0	0.208055	0.111916	0.372409	0.151588	0	0.002632	0	0.032013	0	2.01431	0.765559	0.068389	0.034746	0.080784	0.082528	3.92493
Rps	Aus	19	Rp6	2012	3	20	RpsAus19s5		0	0.243291	0.125449	0.319391	0.18111	0	0.007678	0.015882	0.015672	0.043634	1.86645	0.564332	0.072903	0.03311	0.084768	0.077985	3.65165
Rps	IB	1	Rp7	2011	12	16	RpsIB1s1		0	0.183986	0.067951	0.227515	0.108976	0.867981	0	0	0.033439	0	0.724497	0.262391	0.100582	0.037989	0.093591	0.164957	2.87385
Rps	IB	1	Rp7	2011	12	16	RpsIB1s2		0	0.172479	0.083261	0.392034	0.142484	0	0	0	0.041985	0	0.78534	0.452784	0.110413	0.045913	0.058516	0.09366	2.37887
Rps	IB	1	Rp7	2011	12	16	RpsIB1s3		0	0.165129	0.103258	0.485472	0.133985	0	0.005586	0	0.042002	0	0.628303	0.438825	0.223575	0.049603	0.066077	0.091213	2.43303
Rps	IB	1	Rp7	2011	12	16	RpsIB1s4		0	0.306411	0.092516	0.455317	0.161899	0	0.004891	0	0.044501	0	0.795942	0.548579	0.181881	0.050251	0.122394	0.103494	2.86808
Rps	IB	1	Rp7	2011	12	16	RpsIB1s5		0	0.147041	0.114314	0.542698	0.165314	0	0.008653	0.012118	0.069019	0.032715	0.934297	0.547307	0.281424	0.06229	0.076714	0.111101	3.105
Rps	IB	1	Rp8	2011	12	16	RpsIB1h1		0	0.363894	0.155692	0.428954	0.130722	0.553554	0.005599	0	0.085459	0	0.566069	0.69032	0.066327	0.039965	0.140648	0.184642	3.41185
Rps	IB	1	Rp8	2011	12	16	RpsIB1h2		0.030622	0.380333	0.141515	0.523027	0.15482	0	0.010147	0.008068	0.128259	0.03026	0.897845	0.817064	0.14957	0.054145	0.098724	0.223165	3.64756
Rps	IB	1	Rp8	2011	12	16	RpsIB1h3		0.01093	0.321839	0.174073	0.457342	0.14511	0.483142	0.00489	0	0.07937	0	0.762373	0.740315	0.079467	0.043911	0.180555	0.182975	3.66629
Rps	IB	1	Rp8	2011	12	16	RpsIB1h4		0.007171	0.208752	0.114786	0.480171	0.132356	0	0.005628	0	0.064537	0	0.730821	0.498289	0.088523	0.04474	0.110376	0.093594	2.57974
Rps	IB	1	Rp8	2011	12	16	RpsIB1h5		0.011325	0.302689	0.140335	0.587917	0.159438	0	0.010231	0.022683	0.065205	0.032377	1.52749	0.735263	0.075402	0.047158	0.126569	0.126041	3.97013
Rps	IB	3	Rp9	2012	3	6	RpsIB3h1		0	0.18735	0.099259	0.23515	0	0	0.006293	0	0.021799	0	1.94595	0.486791	0.188976	0.061592	0.06461	0.060685	3.35845
Rps	IB	3	Rp9	2012	3	6	RpsIB3h2		0	0.191869	0.08407	0.214852	0	0	0.003151	0	0	0	1.4326	0.357032	0.26081	0.067354	0.155679	0.054206	2.82162
Rps	IB	3	Rp9	2012	3	6	RpsIB3h3		0	0.305077	0.107166	0.18686	0.052857	0.059562	0.003139	0	0	0	1.68964	0.401322	0.268786	0.040641	0.134462	0.078893	3.3284
Rps	IB	3	Rp9	2012	3	6	RpsIB3h4	4,5	0	0.310628	0.121044	0.253128	0.054372	0.092693	0.003125	0	0.014893	0	1.48008	0.325905	0.200298	0.042377	0.236534	0.078051	3.21313
Rps	IB	3	Rp10	2012	3	6	RpsIB3s1		0	0.301477	0.115052	0.498175	0.019902	0	0.010692	0	0	0	0.781874	0.638508	0.44491	0.087417	0.037709	0.090224	3.02594
Rps	IB	3	Rp10	2012	3	6	RpsIB3s2		0	0.104336	0.089825	0.357081	0	0	0.014702	0	0	0	0.819318	0.393287	0.432973	0.090974	0.040476	0.090668	2.43364
Rps	IB	3	Rp10	2012	3	6	RpsIB3s3		0.026472	0.478115	0.151115	0.722151	0	0.932911	0.014391	0	0	0	0.951828	0.729178	0.51195	0.107459	0.21939	0.250487	5.09545
Rps	IB	3	Rp10	2012	3	6	RpsIB3s4		0.012035	0.18691	0.124875	0.3643	0.028093	0	0.008364	0	0	0	0.529049	0.550112	0.218476	0.075543	0.126961	0.128859	2.35358
Rps	IB	3	Rp10	2012	3	6	RpsIB3s5		0.008967	0.178601	0.149353	0.607891	0	0	0.003654	0	0	0	1.05873	0.653035	0.447619	0.097755	0.099992	0.074477	3.38008
Rps	IB	6	Rp11	2012	3	6	RpsIB6h1		0	0.422502	0.076259	0.186445	0.163604	0.297028	0.006607	0	0.090944	0	1.88619	0.411748	0.061613	0.032875	0.05588	0.070148	3.76184
Rps	IB	6	Rp11	2012	3	6	RpsIB6h2		0	0.593786	0.082084	0.303944	0.126643	0.244638	0.003714	0.008074	0.067324	0.010401	1.64674	0.473485	0.12307	0.041071	0.0622	0.044495	3.83167
Rps	IB	6	Rp11	2012	3	6	RpsIB6h3		0	0.816822	0.105447	0.206536	0.15583	0.409683	0.009888	0.015559	0.053373	0.010025	2.16462	0.61074	0.019483	0.025343	0.149334	0.091079	4.84376
Rps	IB	6	Rp11	2012	3	6	RpsIB6h4		0	0.313585	0.091596	0.334746	0.134159	0.205698	0.007456	0	0.044872	0	1.45798	0.526376	0.118653	0.040083	0.046123	0.090885	3.41221
Rps	IB	6	Rp11	2012	3	6	RpsIB6h5		0	0.429466	0.14602	0.301846	0.14606	0.409581	0.013757	0	0.069212	0	2.04737	0.676224	0.109478	0.040551	0.17051	0.143432	4.70351
Rps	IB	6	Rp12	2012	3	6	RpsIB6s1	1,4	0	0.26577	0.08705	0.235688	0	0	0.002006	0	0.022321	0	2.16456	0.434894	0.059627	0.05023	0.064012	0.046879	3.43304
Rps	IB	6	Rp12	2012	3	6	RpsIB6s2	2,5	0	0.316346	0.063502	0.171266	0	0.195296	0.002548	0.000433	0.036294	0.003775	1.80688	0.280764	0.045755	0.023934	0.070845	0.054446	3.07209
Rps	IB	6	Rp12	2012	3	6	RpsIB6s3		0	0.338039	0.086176	0.329703	0.016752	0.325614	0.003084	0.012305	0.035832	0.017116	1.71644	0.601468	0.036414	0.040115	0.048022	0.084786	3.69187
