# Supplementary material for: Variations of Secondary Metabolites among Natural Populations of Sub-Antarctic Ranunculus Species Suggest Functional Redundancy and Versatility
Source: Plants (Basel). 2019 Jul 19;8(7):234. doi: 10.3390/plants8070234 (PMC6681328; doi:10.3390/plants8070234)
Supplement: Supplementary file 1 [file plants-08-00234-s001.zip › plants-523601--/Labarrere_et_al.Supplementary Table S4_Quercetins-f.xlsx]

## Sheet: Feuil1
Species	Region	Site	Station	Collection date(Y)	Collection date(M)	Collection date(D)	Individual No.	Numbers of pooled indiv.	Q3GL (nmol.g-1 Dry Weight)	Q3GL_CAF (nmol.g-1 Dry Weight)	Q_2GL_XYL_FER (nmol.g-1 Dry Weight)	Q_2GL_XYL_CAFF (nmol.g-1 Dry Weight)	Q_2GL_XYL (nmol.g-1 Dry Weight)	Q_GL_XYL (nmol.g-1 Dry Weight)	Q_2GL (nmol.g-1 Dry Weight)	Q3GL_FER (nmol.g-1 Dry Weight)	IQC (nmol.g-1 Dry Weight)	Total flavonoid content in sample (nmol.g-1 Dry Weight)
Rb	Aus	11	Rb1	2012	3	13	RbAus11h1		613.883	823.64	29.4254	323.207	26.3209	0.134979	220.083	83.3494	25.731	2145.77	lines of pooled samples are in green
Rb	Aus	11	Rb1	2012	3	13	RbAus11h2		601.031	768.852	21.3921	326.328	32.9959	0.157875	257.258	63.7816	30.0958	2101.89
Rb	Aus	11	Rb1	2012	3	13	RbAus11h3		241.03	702.739	21.8227	311.647	43.3184	0.245199	214.14	24.7651	29.745	1589.45
Rb	Aus	11	Rb1	2012	3	13	RbAus11h4		169.97	544.38	16.4668	238.628	33.0731	0.0697744	178.832	18.9786	24.1838	1224.58
Rb	Aus	11	Rb1	2012	3	13	RbAus11h5		153.708	529.41	14.2999	207.002	37.0411	0.062995	253.681	21.6703	27.2926	1244.17
Rb	Aus	11	Rb2	2012	3	13	RbAus11s1	s1,s2,s3,s4,s5	59.3289	344.053	13.1661	160.052	32.7799	0	106.196	7.80215	23.4742	746.853
Rb	Aus	13	Rb3	2012	3	13	RbAus13h1		151.961	685.966	23.6558	226.479	21.3581	0.313322	157.34	31.8021	19.0045	1317.88
Rb	Aus	13	Rb3	2012	3	13	RbAus13h2		84.4077	461.077	29.0719	183.351	17.5092	0	123.666	21.4185	17.1756	937.677
Rb	Aus	13	Rb3	2012	3	13	RbAus13h3		111.447	428.353	14.863	112.63	11.9315	0.668578	131.401	17.383	21.3904	850.067
Rb	Aus	13	Rb3	2012	3	13	RbAus13h4		124.727	399.473	12.0835	175.109	24.2695	0.0512014	131.229	13.9268	0.0166934	880.885
Rb	Aus	13	Rb3	2012	3	13	RbAus13h5		18.7146	211.185	9.19598	81.3656	9.19598	0.591554	48.5074	8.06665	15.8434	402.666
Rb	Aus	13	Rb4	2012	3	13	RbAus13s1		113.696	513.232	17.699	169.449	15.9799	0.234424	117.72	23.794	12.737	984.541
Rb	Aus	13	Rb4	2012	3	13	RbAus13s2		55.9583	305.672	19.2733	121.553	11.6078	0	81.9845	14.1995	8.21305	618.461
Rb	Aus	13	Rb4	2012	3	13	RbAus13s3		90.9819	349.695	12.1337	91.9476	9.74057	0.545808	107.272	14.191	13.7292	690.237
Rb	Aus	13	Rb4	2012	3	13	RbAus13s4		99.049	412.312	14.9791	130.631	9.70194	0.284157	141.023	20.3375	17.3742	845.692
Rb	Aus	13	Rb4	2012	3	13	RbAus13s5		14.494	163.557	7.12203	63.0154	7.12203	0.458142	37.5677	6.2474	8.41316	307.997
Rb	Aus	15	Rb5	2012	3	19	RbAus15h1		10.0869	22.265	1.62989	7.47291	0.153764	0	29.5841	1.19936	41.6699	114.062
Rb	Aus	15	Rb5	2012	3	19	RbAus15h2		25.3139	42.645	4.06142	7.84275	0.105037	0.490172	51.8882	2.73096	84.1345	219.212
Rb	Aus	15	Rb5	2012	3	19	RbAus15h3		9.58145	25.8362	3.58156	3.09178	0.0306117	0.36734	31.6831	0	60.5805	134.752
Rb	Aus	15	Rb5	2012	3	19	RbAus15h4		8.43408	25.1678	3.76341	6.11555	0.16801	0.940854	24.0254	0.571233	51.0413	120.228
Rb	Aus	15	Rb5	2012	3	19	RbAus15h5		16.5469	48.003	4.67407	8.52932	0.238821	0.716463	35.1408	1.46704	41.1796	156.496
Rb	Aus	15	Rb6	2012	3	19	RbAus15s1		6.04694	20.0634	0	5.55078	0.24808	0.496159	23.3815	0.341109	60.2523	116.38
Rb	Aus	15	Rb6	2012	3	19	RbAus15s2		3.90528	12.9343	1.34342	4.87379	0.687329	0.312422	18.1517	0	46.5197	88.7279
Rb	Aus	15	Rb6	2012	3	19	RbAus15s3		6.64849	22.8348	0	6.43101	0.248542	0.124271	30.0735	0.372812	31.7822	98.5156
Rb	Aus	15	Rb6	2012	3	19	RbAus15s4		4.576	15.5393	0.254222	4.63956	0.222445	0.444889	20.4014	0	46.8723	92.9501
Rb	Aus	15	Rb6	2012	3	19	RbAus15s5		6.93417	24.0151	1.59041	5.97992	0.0636162	0.254465	23.9515	0.381697	47.6485	110.819
Rb	IB	1	Rb7	2011	12	16	RbIB1h1		134.559	275.4	9.23747	121.75	20.4456	2.95599	125.63	19.2139	0	709.191
Rb	IB	1	Rb7	2011	12	16	RbIB1h2		0.0987375	1.72791	186.663	8.6889	0.493688	2.22159	0.543056	0.246844	0	200.684
Rb	IB	1	Rb7	2011	12	16	RbIB1h3		40.304	177.789	6.242	77.3255	12.8069	2.20623	51.2275	7.96394	0.0180677	375.884
Rb	IB	1	Rb7	2011	12	16	RbIB1h4		123.665	219.662	9.7838	96.26	17.5688	4.5763	182.631	7.04855	20.0547	681.25
Rb	IB	1	Rb7	2011	12	16	RbIB1h5		73.8039	151.486	7.46266	75.3905	15.6892	0.117522	104.477	5.17098	33.6049	467.203
Rb	IB	1	Rb8	2011	12	16	RbIB1s1		107.606	211.063	0	106.887	19.4189	4.81323	155.351	10.0137	94.9185	710.071
Rb	IB	1	Rb8	2011	12	16	RbIB1s2		119.575	244.732	8.20881	108.192	18.1688	2.62682	111.64	17.0743	0.0387915	630.256
Rb	IB	1	Rb8	2011	12	16	RbIB1s3		84.7912	63.7509	137.959	11.3391	2.07883	7.5594	30.8675	3.27574	80.786	422.408
Rb	IB	1	Rb8	2011	12	16	RbIB1s4		379.684	382.605	16.1939	176.134	19.8836	4.8684	223.383	33.1052	78.1528	1314.01
Rb	IB	1	Rb8	2011	12	16	RbIB1s5		306.154	330.537	21.3651	195.777	33.6751	6.39176	217.616	27.3425	88.2051	1227.06
Rb	IB	2	Rb9	2011	12	17	RbIB2h1		9.50669	16.213	373.93	57.9245	5.01128	12.4545	5.15867	0.736953	20.4342	501.37
Rb	IB	2	Rb9	2011	12	17	RbIB2h2		354.208	310.037	39.224	157.969	21.2811	8.34553	242.795	30.1035	113.636	1277.6
Rb	IB	2	Rb9	2011	12	17	RbIB2h3		23.4536	19.5713	12.9234	5.74375	0.106366	0.106366	11.3279	1.43594	88.4793	163.148
Rb	IB	2	Rb9	2011	12	17	RbIB2h4		488.576	329.4	7.42778	84.2224	5.46341	6.20005	382.868	28.2378	0	1332.4
Rb	IB	2	Rb9	2011	12	17	RbIB2h5		435.555	330.89	8.47468	90.0367	9.82415	4.31831	271.136	26.1797	96.3517	1272.77
Rb	IB	2	Rb10	2011	12	17	RbIB2s1		341.465	297.216	10.3808	96.211	13.9184	7.94509	233.481	18.9638	7.03518	1026.62
Rb	IB	2	Rb10	2011	12	17	RbIB2s2		297.795	376.147	13.2944	160.664	21.6671	0	138.432	38.0164	93.1373	1139.15
Rb	IB	2	Rb10	2011	12	17	RbIB2s3		276.01	241.59	30.5646	123.094	16.5829	6.5031	189.194	23.4576	0.0447178	907.042
Rb	IB	2	Rb10	2011	12	17	RbIB2s4		341.454	381.282	12.3561	168.406	24.8376	0.125442	148.649	39.2007	95.6522	1211.96
Rb	IB	2	Rb10	2011	12	17	RbIB2s5		529.356	538.332	18.535	223.062	31.5329	0.116573	185.292	66.0966	77.7778	1670.1
Rb	IB	5	Rb11	2012	3	6	RbIB5h1		521.837	475.381	14.0591	207.158	34.8421	0.305632	172.805	52.4465	32.839	1511.67
Rb	IB	5	Rb11	2012	3	6	RbIB5h2		563.003	479.083	13.5037	199.064	19.1686	0	213.555	48.679	41.0959	1577.15
Rb	IB	5	Rb11	2012	3	6	RbIB5h3		504.404	792.623	25.5469	305.746	26.5866	0.0742644	220.491	67.3578	37.323	1980.15
Rb	IB	5	Rb11	2012	3	6	RbIB5h4		517.625	595.253	16.5128	188.587	11.3335	0.182799	152.149	54.7177	36.9588	1573.32
Rb	IB	5	Rb11	2012	3	6	RbIB5h5		481.142	647.584	16.7073	226.391	14.7417	0.140398	249.837	55.5974	53.528	1745.67
Rb	IB	5	Rb12	2012	3	6	RbIB5s1	s1,s2,s3,s4,s5	670.768	893.9	24.9652	309.55	19.5698	0.73158	291.718	83.4916	42.7892	2337.48
Rm	Aus	14	Rm1	2012	3	13	RmAus14h1		13.1194	27.4242	1.67024	12.4729	0.323272	0.0808179	25.2152	1.21227	34.8864	116.405
Rm	Aus	14	Rm1	2012	3	13	RmAus14h2		11.5582	21.2782	0	9.21636	0	0	0	1.98932	40.8441	84.8862
Rm	Aus	14	Rm1	2012	3	13	RmAus14h3		10.6278	19.7335	3.04414	11.6959	0.427248	0	21.3624	0.347139	20.8016	88.0397
Rm	Aus	14	Rm1	2012	3	13	RmAus14h4		18.0555	29.7523	3.58493	9.99594	0.235507	0.340176	27.3188	2.19806	24.8067	116.288
Rm	Aus	14	Rm1	2012	3	13	RmAus14h5		10.5841	18.7927	1.97957	8.44617	0.527886	0.237548	21.7225	1.55726	18.0009	81.8487
Rm	Aus	14	Rm2	2012	3	13	RmAus14s1		26.7841	41.9176	0	12.1657	0.19622	0.0981102	39.612	0	15.7712	136.545
Rm	Aus	14	Rm2	2012	3	13	RmAus14s2		31.8898	41.7833	5.57274	8.02769	0.220946	0.147297	40.1876	2.35675	18.1666	148.353
Rm	Aus	14	Rm2	2012	3	13	RmAus14s3		20.4934	32.7184	5.15745	8.24101	0.245593	0.163729	37.6576	0	16.0727	120.75
Rm	Aus	14	Rm2	2012	3	13	RmAus14s4		23.4041	36.465	0	9.5114	0	0.13865	42.5933	2.24613	18.2464	132.605
Rm	Aus	14	Rm2	2012	3	13	RmAus14s5		30.7732	44.9523	3.7655	10.6992	0.103876	0.103876	41.2647	1.81783	20.1779	153.658
Rm	Aus	16	Rm3	2012	3	20	RmAus16h1	h1,h2,h3,h4,h5	33.3743	11.9541	5.51949	2.85984	0.228787	0	51.5343	1.02954	15.1	121.6
Rm	Aus	16	Rm4	2012	3	20	RmAus16s1	s1,s2,s3,s4,s5	54.4825	35.3385	0	5.92756	0.113446	0.113446	72.407	1.58825	23.9372	193.908
Rm	Aus	17	Rm5	2012	3	20	RmAus17h1	h1,h2,h3,h4,h5	7.0228	10.4093	0.416372	6.05127	0.166549	0.138791	11.1588	0.166549	35.4471	70.9775
Rm	Aus	17	Rm6	2012	3	20	RmAus17s1	s1,s2,s3,s4,s5	19.719	20.3423	0	5.21022	0.299151	0.149576	33.5049	1.37111	15.7054	96.3017
Rm	IB	2	Rm7	2011	12	17	RmIB2s1-5	s1,s2,s3,s4,s5	82.2347	54.7312	6.46215	4.33437	0.23642	5.55587	257.501	2.75823	496.639	910.453
Rm	IB	2	Rm8	2011	12	17	RmIB2h1		12.0683	6.21564	0.453696	0.181478	0	14.2461	68.5989	0	93.1892	194.953
Rm	IB	2	Rm8	2011	12	17	RmIB2h2		7.85556	5.08882	0	0.345842	0.395249	14.0807	71.5894	0.148218	109.039	208.543
Rm	IB	2	Rm8	2011	12	17	RmIB2h3		15.9247	10.0938	0	0.636989	0.293995	11.3188	170.517	0.538991	208.296	417.62
Rm	IB	2	Rm8	2011	12	17	RmIB2h4		5.34715	3.42552	0.62662	0.501296	0.167099	17.4618	32.6678	0.208873	57.1477	117.554
Rm	IB	2	Rm8	2011	12	17	RmIB2h5		17.1287	13.3532	0	0.993543	0	14.8237	106.508	0.397417	180.865	334.069
Rm	IB	3	Rm9	2012	3	6	RmIB3h1	h1,h2,h3,h4,h5	NA	NA	NA	NA	NA	NA	NA	NA	NA	NA	too little amount
Rm	IB	3	Rm10	2012	3	6	RmIB3s1		1.351	2.85639	3.93719	4.70919	0.385999	0.2316	55.9699	0	25.8619	95.3032
Rm	IB	3	Rm10	2012	3	6	RmIB3s2		1.02543	2.36637	3.20774	2.52412	0.157758	0.184051	39.3606	0.026293	16.4068	65.2591
Rm	IB	3	Rm10	2012	3	6	RmIB3s3		0.675475	1.43201	2.7019	3.2693	0	0.135095	30.8827	0.054038	11.9154	51.0659
Rm	IB	3	Rm10	2012	3	6	RmIB3s4		0	2.422	2.76056	2.86473	0.104172	0.390645	35.7831	0.364602	18.3082	62.9981
Rm	IB	3	Rm10	2012	3	6	RmIB3s5		1.15176	3.57782	3.0632	5.75882	0.318573	0.171539	36.5133	0.245056	14.4583	65.2584
Rm	IB	4	Rm11	2012	3	6	RmIB4h1	h1,h2,h3,h4,h5	18.2775	6.34583	2.35594	0.0759979	0.0759979	0	26.9033	0.493987	11.3617	65.8902
Rm	IB	4	Rm12	2012	3	6	RmIB4s1	s1,s2,s3,s4,s5	NA	NA	NA	NA	NA	NA	NA	NA	NA	NA	too little amount
Rps	Aus	12	Rps1	2012	3	13	RpsAus12h1		16.0777	27.3467	9.61724	10.1679	0.256949	0.146828	21.547	0.954383	21.5837	107.698
Rps	Aus	12	Rps1	2012	3	13	RpsAus12h2		10.3667	17.1	7.06667	10.1667	0.2	0.0333334	18.0334	0.666667	18.7667	82.4001
Rps	Aus	12	Rps1	2012	3	13	RpsAus12h3		23.4339	38.4067	16.7385	10.9628	0.18394	0.441456	20.4173	0	25.6044	136.189
Rps	Aus	12	Rps1	2012	3	13	RpsAus12h4		13.4131	23.6057	11.8858	10.0598	0.166003	0.0996021	18.858	2.22445	18.3932	98.7057
Rps	Aus	12	Rps1	2012	3	13	RpsAus12h5		21.0424	36.5528	15.6505	17.6112	0.45516	0.245086	24.4036	2.69595	26.8894	145.546
Rps	Aus	12	Rps2	2012	3	13	RpsAus12s1		38.0443	44.2499	3.43022	7.45294	0.124735	0.187103	57.5654	1.77748	44.7176	197.55
Rps	Aus	12	Rps2	2012	3	13	RpsAus12s2		28.9477	38.7464	2.7859	11.3037	0.160109	0.0640436	43.8378	1.98535	32.0218	159.853
Rps	Aus	12	Rps2	2012	3	13	RpsAus12s3		31.391	41.0185	3.70044	8.68663	0	0.219518	53.8759	0	45.6911	184.583
Rps	Aus	12	Rps2	2012	3	13	RpsAus12s4		46.6282	50.0664	4.32228	9.10299	0	0.196467	57.2047	0	60.2827	227.804
Rps	Aus	12	Rps2	2012	3	13	RpsAus12s5		30.618	41.891	4.38395	2.74866	0.208759	1.46132	47.6319	2.0528	33.6798	164.676
Rps	Aus	15	Rp3	2012	3	19	RpsAus15h3		110.863	120.44	0	24.8889	4.32432	0.256256	63.4875	8.07207	28.6366	360.969
Rps	Aus	15	Rp3	2012	3	19	RpsAus15h4		79.4503	87.9566	3.47197	18.6329	3.00904	0	62.0325	5.58409	28.6727	288.81
Rps	Aus	15	Rp3	2012	3	19	RpsAus15h5		155.654	167.537	7.9924	35.4644	4.13295	0.182336	81.17	9.84615	25.831	487.81
Rps	Aus	15	Rp4	2012	3	19	RpsAus15s1		197.96	465.299	45.937	184.481	15.1595	0.122254	87.9618	34.7813	12.3477	1044.05
Rps	Aus	15	Rp4	2012	3	19	RpsAus15s2		233.83	564.976	53.1292	193.347	24.0995	0.214354	115.322	36.4096	15.4641	1236.79
Rps	Aus	15	Rp4	2012	3	19	RpsAus15s3		120.333	375.424	44.4545	166.273	25.9394	0	63.2424	24.6061	7.93939	828.212
Rps	Aus	15	Rp4	2012	3	19	RpsAus15s4		121.552	410.152	44.1162	174.366	22.6129	0.0599813	59.1415	27.1115	8.72727	867.839
Rps	Aus	15	Rp4	2012	3	19	RpsAus15s5		130.664	390.08	36.4505	145.05	20.5602	0	67.667	27.7062	8.21156	826.39
Rps	Aus	19	Rp5	2012	3	20	RpsAus19h1		22.1078	37.3404	0	6.46519	0.12615	0.12615	76.7308	1.98686	148.226	293.11
Rps	Aus	19	Rp5	2012	3	20	RpsAus19h2		10.4064	17.0798	2.41165	3.53489	0.165182	0.099109	43.0794	0.495545	56.1618	133.434
Rps	Aus	19	Rp5	2012	3	20	RpsAus19h3		8.90412	15.8119	2.91523	1.04568	0.0950618	0	36.1552	0.792182	75.5741	141.294
Rps	Aus	19	Rp5	2012	3	20	RpsAus19h4		14.9255	29.4356	2.42899	6.1364	0.0958813	0.127842	72.1667	1.15058	206.017	332.484
Rps	Aus	19	Rp5	2012	3	20	RpsAus19h5		24.2387	43.4519	3.79478	12.2732	0.0683744	0.376059	79.6562	0	116.031	279.891
Rps	Aus	19	Rp6	2012	3	20	RpsAus19s1		8.5351	12.7742	0.540557	4.296	0.0284503	0.398305	25.1501	0.711259	16.1882	68.6222
Rps	Aus	19	Rp6	2012	3	20	RpsAus19s2		2.17694	10.2627	0.725647	3.34316	0.025916	0.233244	21.2511	0	21.5621	59.5808
Rps	Aus	19	Rp6	2012	3	20	RpsAus19s3		4.6173	9.15015	0.563086	0	0.0844629	0	16.8644	0.506777	11.2617	43.0479
Rps	Aus	19	Rp6	2012	3	20	RpsAus19s4		5.28242	10.3072	0.85034	3.83941	0.128839	0.231911	20.7431	0	19.1455	60.5288
Rps	Aus	19	Rp6	2012	3	20	RpsAus19s5		4.21979	9.53175	2.38294	2.82974	0.198578	0.148934	16.5565	0.273045	14.67	50.8112
Rps	IB	1	Rp7	2011	12	16	RpsIB1h1		3.12426	10.0671	5.39645	8.6785	0.0315582	8.86785	104.931	0	58.0355	199.132
Rps	IB	1	Rp7	2011	12	16	RpsIB1h2		6.13333	15.4667	6.51852	8.8	0	8.68148	121.393	0.177778	64.8889	232.059
Rps	IB	1	Rp7	2011	12	16	RpsIB1h3		4.13307	11.8669	5.54207	8.26614	0.0939335	8.23483	115.256	0	76.3679	229.761
Rps	IB	1	Rp7	2011	12	16	RpsIB1h4		13.376	43.232	7.456	6.4	0.192	0.256	131.648	0	140.032	342.592
Rps	IB	1	Rp7	2011	12	16	RpsIB1h5		10.0748	20.0848	7.25645	12.8284	0.712687	0	173.863	0.388738	283.52	508.729
Rps	IB	1	Rp8	2011	12	16	RpsIB1s1		8.269	19.4774	4.58671	5.84644	0.226105	5.36193	121.871	0.678316	120.127	286.443
Rps	IB	1	Rp8	2011	12	16	RpsIB1s2		7.09503	20.5823	6.02408	9.10305	0.23427	0	148.594	0	149.263	340.896
Rps	IB	1	Rp8	2011	12	16	RpsIB1s3		8.02025	22.8363	0	9.21411	0.214282	0.214282	134.048	0.73468	125.875	301.157
Rps	IB	1	Rp8	2011	12	16	RpsIB1s4		8.54959	17.2323	0	7.18565	0	0	144.811	0.0665338	88.7561	266.601
Rps	IB	1	Rp8	2011	12	16	RpsIB1s5		9.2264	13.2077	6.09827	6.31945	0.0947918	0	123.988	0	116.562	275.496
Rps	IB	3	Rp9	2012	3	6	RpsIB3h1	h1,h2,h3,h4,h5	55.6683	60.0875	7.05702	6.30336	0.342574	0.13703	48.577	3.15168	32.9214	214.246
Rps	IB	3	Rp10	2012	3	6	RpsIB3s1	s1,s2,s3,s4,s5	47.5706	44.7369	5.34859	8.39481	0.177106	0.247948	40.628	2.65658	22.3507	172.111
Rps	IB	6	Rp11	2012	3	6	RpsIB6h1		3.39661	12.8538	17.4493	8.92443	0.0666002	0.0999003	15.9507	0.1332	7.35932	66.2339
Rps	IB	6	Rp11	2012	3	6	RpsIB6h2		5.24571	15.3387	16.1687	10.757	0.0332007	0.332007	14.0107	0	7.83536	69.7215
Rps	IB	6	Rp11	2012	3	6	RpsIB6h3		4.4579	11.55	14.7921	7.49738	0.270176	0.0675439	15.6026	0.33772	7.90264	62.4781
Rps	IB	6	Rp11	2012	3	6	RpsIB6h4		4.33373	20.4867	29.2754	14.5771	0.0303058	0	13.9407	0.333364	5.39443	88.3718
Rps	IB	6	Rp11	2012	3	6	RpsIB6h5		4.95161	16.5377	23.334	15.5992	0.0647269	0.291271	16.8613	0.647269	7.57304	85.8602
Rps	IB	6	Rp12	2012	3	6	RpsIB6s1	s1,s2,s3,s4,s5	34.3913	21.8916	1.36609	3.51768	0	0.136609	68.0653	1.70761	15.9149	146.991
